# Supplementary material for: The dataset for validation of customer inspiration construct in Malaysian context
Source: Data Brief. 2019 Jun 11;25:104131. doi: 10.1016/j.dib.2019.104131 (PMC6698774; doi:10.1016/j.dib.2019.104131)
Supplement: Supplementary file 1 [file mmc1.xlsx]

## Sheet: Data Sheet-all 250 responses st
CU.1	CU.2	CU.3	CU.4	CU.5	CU.6	COM.1	COM.2	IT.1	IT.2	IT.3	CIB.1	CIB.2	CIB.3	CIB.4	CIB.5	CIB.6	CIB.7	CIB.8	CIB.9	CIB.10	CIB.11	CIB.12	CIT.1	CIT.2	CIT.3	CIT.4	CIT.5	CIT.6	CL.1	CL.2	CL.3	CL.4	CL.5
4	5	5	5	4	5	5	5	5	4	5	4	5	5	5	5	5	5	5	5	5	5	5	5	5	5	5	5	5	5	4	4	5	5
5	4	4	5	4	5	4	5	5	4	5	4	4	4	5	4	4	5	4	5	4	5	5	5	5	5	5	5	4	5	4	4	4	5
3	5	4	4	4	5	3	5	2	4	5	4	5	5	5	4	5	5	5	3	4	5	5	4	4	4	4	5	4	5	4	4	5	4
1	1	2	4	1	5	5	5	4	4	5	4	5	5	5	4	5	5	4	2	4	4	4	5	4	4	4	5	5	5	4	4	5	1
5	3	4	5	4	5	5	5	4	4	5	4	4	4	5	3	5	5	5	4	3	5	5	5	5	5	5	5	5	5	4	4	4	2
5	5	5	5	4	4	5	5	4	4	5	4	5	5	5	5	4	5	5	5	5	5	5	5	5	5	5	5	5	5	4	4	5	4
5	5	5	4	5	5	4	4	5	4	5	4	5	5	5	5	4	5	5	5	5	5	5	4	5	5	5	5	4	5	4	4	5	5
5	5	5	5	4	5	5	4	4	4	5	4	5	5	5	5	5	5	5	5	5	5	5	4	5	5	5	5	5	5	4	4	5	5
5	5	5	5	5	5	4	5	4	4	5	4	5	5	5	4	5	5	4	5	4	5	5	5	5	5	5	5	5	5	4	4	5	5
4	4	5	4	5	5	5	5	4	4	5	4	4	4	5	5	4	5	5	5	5	5	5	5	4	4	4	5	5	5	4	4	4	4
5	5	5	5	4	5	4	4	4	4	5	4	5	5	5	5	4	5	5	5	5	5	5	5	5	5	5	5	5	5	4	4	5	5
5	5	5	4	4	5	5	5	5	4	4	4	5	5	5	5	5	5	5	5	5	4	4	5	5	5	5	5	5	5	4	4	5	5
5	5	5	4	4	5	4	5	5	4	5	4	4	5	5	5	4	5	4	5	5	5	5	5	5	5	5	5	5	5	4	4	5	5
5	5	5	5	5	5	4	5	5	4	5	4	5	4	5	5	5	5	5	5	5	4	4	5	5	5	5	5	4	5	4	4	5	5
5	5	5	5	5	5	5	5	3	4	5	4	5	5	5	5	5	5	5	5	5	5	5	5	5	5	5	5	5	5	4	4	5	5
5	5	5	4	4	4	5	5	5	4	5	4	5	5	5	4	5	5	5	5	5	5	5	5	5	5	5	5	5	5	4	4	5	5
5	5	5	4	4	5	5	5	4	4	5	4	5	5	5	5	4	5	5	5	5	5	5	5	5	5	5	5	5	5	4	4	5	5
3	3	5	3	3	5	5	5	5	4	5	4	5	5	5	5	5	4	5	5	5	5	5	5	5	5	5	5	5	5	4	4	5	5
4	4	5	5	5	5	5	5	4	4	5	4	5	5	5	5	5	4	5	5	5	4	4	5	5	5	5	5	5	5	4	4	5	5
5	5	4	5	5	5	5	5	5	4	5	4	5	5	5	4	4	5	4	4	4	5	5	5	5	5	5	5	5	5	4	4	5	5
4	4	5	3	3	5	5	5	5	5	5	4	5	5	5	5	5	5	5	5	4	5	5	4	5	4	4	5	5	5	4	4	5	5
5	5	5	5	5	5	5	5	4	4	4	4	5	5	5	5	4	4	4	5	5	4	5	3	5	3	3	5	5	5	4	4	5	5
5	5	5	5	5	5	5	5	5	5	5	4	5	5	5	5	5	5	5	5	5	4	4	5	5	5	5	5	5	5	4	4	5	5
4	4	5	3	3	5	5	5	5	5	5	4	5	5	5	5	5	5	5	5	5	5	5	4	5	5	5	5	5	5	4	4	5	5
4	4	5	5	5	5	5	5	4	4	4	4	5	5	5	5	5	5	5	5	5	5	5	5	4	5	5	5	5	5	4	4	5	5
4	4	5	5	5	5	4	5	4	4	4	4	4	4	5	5	5	5	5	5	5	5	5	4	4	4	4	5	4	5	4	4	4	4
5	5	5	3	3	5	5	5	5	5	5	5	5	5	5	5	5	5	5	5	5	5	5	5	5	5	4	5	5	5	4	4	5	5
4	4	2	3	3	5	3	5	4	4	4	4	4	4	4	3	4	4	5	2	3	4	4	3	3	3	3	4	4	4	4	4	4	4
4	4	5	5	5	5	5	5	5	5	5	5	5	5	5	5	5	5	5	5	5	5	5	5	5	5	5	4	5	5	4	4	5	5
4	4	5	4	4	5	4	5	5	5	5	5	5	5	5	5	4	5	4	5	5	5	5	3	5	3	3	5	4	5	4	4	5	5
5	5	4	4	4	4	5	5	4	4	4	4	4	4	3	4	4	3	4	4	4	4	4	4	4	4	4	4	5	3	4	4	4	4
4	4	5	5	5	5	5	5	5	5	5	5	5	5	5	5	5	5	5	5	5	5	5	5	5	5	5	5	5	5	4	4	5	5
5	5	5	5	5	5	5	5	5	5	5	5	5	5	5	5	5	5	5	5	5	5	5	5	5	5	5	5	5	5	5	5	5	5
5	5	4	5	5	5	4	5	4	4	4	5	5	5	5	5	4	5	5	4	5	5	5	3	5	3	3	5	3	5	4	4	5	5
4	4	5	4	4	4	5	5	5	5	5	5	5	5	5	5	5	5	5	5	5	5	5	5	5	5	5	5	5	5	4	4	5	5
5	5	5	5	5	5	5	5	5	5	5	5	5	5	5	5	5	5	5	5	5	5	5	5	5	5	5	5	5	5	5	4	5	5
5	5	4	4	4	4	4	4	4	4	4	5	5	5	5	4	5	5	5	4	4	5	5	4	4	4	4	4	4	5	5	4	5	5
4	4	5	4	4	4	5	5	5	5	5	5	5	5	5	5	5	5	5	5	5	5	5	5	4	5	5	4	5	5	4	4	5	5
5	5	5	4	4	4	5	5	5	5	5	5	5	5	5	5	5	5	5	5	5	5	5	5	5	5	5	5	5	5	4	4	5	5
5	5	5	4	4	4	4	4	4	4	4	5	5	5	5	5	5	5	5	5	5	5	5	4	5	4	4	5	5	5	4	4	5	5
5	5	4	4	4	4	5	5	5	5	5	5	5	5	5	5	5	5	5	4	5	5	5	5	4	5	5	4	5	5	4	4	5	5
4	4	5	5	5	5	5	5	5	5	5	5	5	5	5	5	5	5	5	5	5	5	5	5	5	5	5	5	5	5	4	4	5	5
4	4	5	3	3	3	5	5	4	4	4	5	5	5	5	5	5	5	5	5	5	5	5	5	5	5	5	5	5	4	4	4	5	5
4	4	5	5	5	5	3	3	3	3	3	4	4	4	5	4	5	5	5	5	4	5	5	3	5	3	3	5	4	4	4	4	4	4
5	5	5	3	3	3	5	5	5	5	5	5	5	5	5	5	5	5	5	5	5	5	5	5	5	5	5	5	5	5	4	4	5	5
4	4	3	3	3	3	3	3	5	5	5	4	4	4	4	3	3	4	4	3	3	4	4	3	4	3	3	4	4	4	4	4	5	5
4	4	5	5	5	5	5	5	4	4	4	5	5	5	5	5	5	5	5	5	5	5	5	5	5	5	5	5	5	5	4	4	5	5
5	5	4	4	4	4	3	3	4	4	4	4	4	4	5	5	5	5	5	4	5	5	5	3	5	3	3	5	5	5	4	4	4	4
5	5	5	5	5	5	5	5	5	5	5	5	5	5	5	5	5	5	5	5	5	5	5	5	5	5	5	5	5	5	4	4	5	5
5	4	4	4	4	4	4	4	4	4	4	4	4	4	5	4	5	5	5	4	4	5	5	4	4	4	4	5	4	3	4	4	4	4
5	5	5	5	5	5	5	5	4	4	4	5	5	5	5	4	5	5	5	5	4	5	5	5	5	5	4	5	5	5	5	5	5	5
4	5	5	5	5	5	4	4	5	5	5	5	5	5	5	4	5	5	5	5	4	5	5	4	5	4	5	5	5	5	5	5	5	5
5	4	4	4	4	4	5	5	5	5	5	5	5	5	5	5	5	5	5	5	5	5	5	5	5	4	5	5	5	5	5	5	5	5
4	4	4	4	4	4	5	5	5	5	5	5	5	5	5	5	5	5	5	4	5	5	5	5	4	5	5	5	5	4	4	4	4	4
5	5	5	5	5	5	5	5	4	4	4	5	5	5	5	5	5	5	5	5	5	5	5	4	5	5	5	5	5	5	5	5	5	5
4	5	5	5	5	5	4	4	5	5	5	4	4	4	5	4	5	5	5	5	4	4	4	5	5	5	5	5	5	5	5	5	5	5
5	4	4	4	4	4	4	4	5	5	5	5	5	5	4	5	4	4	5	5	5	4	5	4	5	4	4	5	5	5	5	5	5	5
4	5	5	5	5	5	4	4	4	4	4	5	5	5	5	5	5	5	5	5	4	5	5	4	5	4	4	5	4	4	4	4	4	4
5	4	4	4	4	4	4	4	5	5	5	4	4	4	4	4	4	4	5	4	4	5	5	3	5	3	3	5	3	3	3	3	4	4
4	5	5	5	5	5	5	5	5	5	5	5	5	5	5	5	5	5	5	5	5	5	5	5	5	5	5	5	5	5	5	5	5	5
4	4	4	4	4	4	3	3	4	4	4	5	5	5	5	5	5	5	5	4	5	5	5	3	5	3	3	5	4	5	5	5	4	4
5	5	5	5	5	5	4	4	4	4	4	5	5	5	5	5	5	4	5	5	5	5	5	4	5	4	4	5	5	5	5	5	5	5
5	5	5	5	5	5	5	5	5	5	5	5	5	5	5	5	4	5	5	5	5	5	5	4	5	4	4	5	4	5	5	5	5	5
5	4	4	4	4	4	5	5	5	5	5	5	5	5	5	4	5	5	5	5	5	5	5	5	5	5	5	5	5	5	5	5	5	5
5	4	4	4	4	4	3	3	4	4	4	5	5	5	4	4	5	5	5	5	4	5	5	2	5	2	2	5	4	4	4	4	4	4
4	5	5	5	5	5	4	4	4	4	4	4	4	4	4	4	4	4	4	4	4	5	5	5	5	5	5	5	4	4	4	4	4	4
4	5	5	5	5	5	4	4	5	5	5	4	4	5	5	4	5	5	4	5	4	5	5	4	4	4	4	4	4	5	5	5	4	4
5	5	5	5	5	5	4	4	5	5	5	4	5	4	5	4	5	5	4	5	4	5	5	4	4	4	4	4	4	5	5	5	5	5
5	5	5	5	5	5	5	5	4	4	4	5	5	5	5	5	5	5	5	5	5	5	5	5	5	5	5	5	5	5	5	5	5	5
5	5	5	5	5	5	5	5	5	5	4	5	5	5	5	5	5	5	5	5	5	5	5	5	5	5	5	5	5	5	5	5	5	5
3	4	4	4	4	4	4	4	5	5	5	4	4	4	4	4	4	4	4	3	4	4	4	4	4	4	4	4	4	4	4	4	4	4
3	5	5	5	5	5	4	4	4	4	4	5	5	5	5	5	5	5	5	5	5	5	5	2	5	2	2	5	5	5	5	5	5	5
4	5	5	5	5	5	5	5	5	4	5	5	5	5	5	5	5	5	5	5	5	5	5	5	5	5	5	5	4	5	5	5	5	5
5	4	4	4	4	4	5	4	4	5	5	4	4	4	4	5	4	4	4	5	5	4	4	5	5	5	5	5	5	5	5	5	5	5
5	5	5	5	5	5	5	5	4	4	4	5	5	5	5	5	5	5	5	5	5	5	5	4	5	4	4	5	5	5	5	5	5	5
3	5	5	5	5	5	4	5	5	5	5	5	5	5	5	3	5	5	5	5	3	5	5	5	5	5	5	5	5	5	5	5	5	5
5	4	4	4	4	4	4	4	5	5	5	5	5	5	5	5	5	5	5	5	5	5	5	5	5	5	5	5	5	5	5	5	5	5
5	4	4	4	4	4	4	4	4	4	4	4	4	4	5	5	4	5	5	4	5	4	4	4	5	4	4	5	4	5	5	5	4	4
5	4	4	4	4	4	4	4	5	5	5	4	4	4	5	5	4	5	5	4	5	4	4	4	5	4	4	5	4	5	5	5	4	4
5	5	5	5	5	5	5	5	5	5	5	5	5	5	5	5	5	5	5	5	5	5	5	5	5	5	5	5	5	5	5	5	5	5
4	4	4	4	4	4	4	4	3	3	3	4	4	4	3	4	3	3	4	4	4	4	4	4	4	4	4	4	4	4	4	4	4	4
4	4	4	4	4	4	5	5	4	4	4	5	5	5	5	5	5	5	5	5	5	5	5	4	5	4	4	5	5	5	5	5	5	5
5	4	4	4	4	4	5	5	5	5	5	5	5	5	5	5	4	5	5	5	5	5	5	5	5	5	5	5	5	5	5	5	5	5
5	5	5	5	5	5	5	5	5	5	5	5	5	5	5	5	5	5	5	5	5	5	5	5	5	5	5	5	5	5	5	5	5	5
5	5	5	5	5	5	5	5	5	5	5	5	5	5	5	5	5	5	5	5	5	5	5	5	5	5	5	5	5	5	5	5	5	5
4	4	4	4	4	4	5	5	5	5	5	5	5	5	5	5	5	5	5	5	5	5	5	5	5	5	5	5	5	5	5	5	5	5
5	5	5	5	5	5	5	5	5	5	5	5	5	5	5	5	5	5	5	5	5	5	5	5	5	5	5	5	5	5	5	5	5	5
4	4	4	4	4	4	5	5	5	5	5	4	4	4	4	5	5	4	5	5	5	5	5	5	5	5	5	5	5	5	5	5	4	4
5	5	5	5	5	5	5	5	3	3	3	5	5	5	5	5	5	5	5	5	5	5	5	5	5	5	5	5	5	5	5	5	5	5
4	4	4	4	4	4	5	5	5	5	5	5	5	5	5	5	5	5	5	5	5	5	5	5	5	5	5	5	5	5	5	5	5	5
3	3	3	3	3	3	5	5	5	5	5	3	3	3	5	5	5	5	5	5	5	4	4	5	4	5	5	4	5	5	5	5	5	5
5	5	5	5	5	5	5	5	5	5	5	5	5	5	5	5	5	5	5	5	5	5	5	4	5	4	4	5	4	5	5	5	5	5
4	4	4	4	4	4	5	5	5	5	5	5	5	5	5	5	5	5	5	5	5	5	5	5	5	5	5	5	5	5	5	5	5	5
5	5	5	5	5	5	5	5	5	5	5	5	5	5	5	5	5	5	5	5	5	5	5	5	5	5	5	5	5	5	5	5	5	5
5	5	5	5	5	5	4	4	5	5	5	5	5	5	5	5	5	5	5	5	5	5	5	5	5	5	5	5	5	5	5	5	5	5
4	4	4	4	4	4	4	4	5	5	5	5	5	5	5	5	5	5	5	5	5	5	5	4	5	4	4	5	4	5	5	5	5	5
4	4	4	4	4	4	5	5	3	3	3	5	5	5	5	5	5	5	5	5	5	5	5	5	5	5	5	5	5	5	5	5	5	5
5	5	5	5	5	5	5	5	5	5	5	5	5	5	5	5	5	5	5	5	5	5	5	5	5	5	5	5	5	5	5	5	5	5
4	4	4	4	4	4	4	4	5	5	5	4	4	4	5	4	4	5	5	4	4	5	5	4	5	4	4	5	5	5	5	5	5	5
4	4	4	4	4	4	3	3	5	5	5	3	3	3	4	3	4	4	4	4	3	3	3	4	4	4	4	4	4	4	4	4	5	5
4	4	4	4	4	4	4	4	5	5	5	5	5	5	5	5	5	5	5	4	5	5	5	3	5	3	3	5	4	5	5	5	5	5
5	5	5	5	5	5	4	4	5	5	5	4	4	4	4	5	4	4	4	4	5	4	4	5	5	5	5	5	4	4	4	4	5	5
5	5	5	5	5	5	4	4	3	3	3	5	5	5	5	5	5	5	5	5	5	5	5	4	5	4	4	5	4	5	5	5	5	5
5	5	5	5	5	5	5	5	3	3	3	5	5	5	5	5	5	5	5	5	5	5	5	5	5	5	5	5	5	5	5	5	5	5
4	4	4	4	4	4	1	1	5	5	5	4	4	4	3	4	3	3	4	5	4	4	4	1	4	1	1	4	1	3	3	3	2	2
5	5	5	5	5	5	4	4	5	5	5	4	4	4	3	4	3	3	4	5	4	4	4	5	3	5	5	3	5	5	5	5	5	5
4	4	4	4	4	4	5	5	4	4	4	5	5	5	5	5	5	5	5	5	5	5	5	5	5	5	5	5	5	5	5	5	5	5
5	5	5	5	5	5	5	5	5	5	5	5	5	5	5	5	5	5	5	5	5	5	5	5	5	5	5	5	5	5	5	5	5	5
5	5	5	5	5	5	4	4	5	5	5	4	4	4	5	5	5	5	5	5	5	5	5	5	5	5	5	5	5	5	5	5	5	5
4	4	4	4	5	5	4	4	4	4	4	5	5	5	4	5	4	4	5	5	5	5	5	4	4	4	4	4	4	5	5	5	5	5
4	4	4	4	4	4	4	4	5	5	5	4	4	4	4	4	4	4	5	5	4	5	5	3	4	3	3	4	4	5	5	5	4	4
5	5	5	5	4	4	4	4	4	4	4	5	5	5	5	4	5	5	5	4	4	5	5	3	4	3	3	4	4	5	5	5	4	4
5	5	5	5	4	4	3	3	5	5	5	4	4	4	4	4	4	4	4	5	4	4	4	3	4	3	3	4	3	5	5	5	5	5
5	5	5	5	5	5	5	5	5	5	5	5	5	5	5	5	5	5	5	4	5	5	5	4	5	4	4	5	4	5	5	5	5	5
4	4	4	4	5	5	5	5	5	5	5	5	5	5	5	5	5	5	5	5	5	5	5	4	5	4	4	5	5	5	5	5	3	5
4	4	4	4	5	5	5	5	5	5	5	5	5	5	5	5	5	5	5	5	5	5	5	5	5	5	5	5	5	5	5	5	5	5
4	4	4	4	4	4	5	5	3	3	3	5	5	5	5	5	5	5	5	4	5	5	5	4	5	4	4	5	4	5	5	5	4	3
4	4	4	4	5	5	4	4	4	4	4	5	5	5	5	5	4	5	5	5	5	5	5	5	5	5	5	5	5	5	5	5	5	4
5	5	5	5	4	4	5	5	4	4	4	5	5	5	5	5	5	5	5	5	5	5	5	5	5	5	5	5	5	5	5	5	3	4
3	3	3	3	3	3	4	4	4	4	4	4	4	4	4	4	4	4	4	4	4	4	4	4	4	4	4	4	4	5	5	5	4	4
4	4	4	4	4	4	4	4	4	4	4	5	5	5	4	5	3	4	5	5	5	5	5	3	5	3	3	5	4	5	5	5	4	4
4	4	4	4	4	4	4	4	3	3	3	4	4	4	4	4	4	4	4	4	4	4	4	4	4	4	4	4	4	4	4	4	3	3
4	4	4	4	4	4	4	4	5	5	5	4	4	4	4	4	4	4	5	4	4	4	4	4	5	4	4	5	5	5	5	5	5	5
5	5	5	5	4	4	5	5	5	5	5	4	4	4	4	4	5	4	5	5	4	4	4	4	4	4	4	4	5	5	5	5	4	5
4	4	4	4	4	4	4	4	4	4	4	4	4	4	4	4	4	4	4	4	4	4	4	4	4	4	4	4	4	4	4	4	4	4
4	4	4	4	4	4	5	5	3	3	3	5	5	5	5	5	5	5	5	5	5	5	5	5	5	5	5	5	5	5	5	5	4	3
4	4	4	4	5	5	4	4	5	5	5	5	5	5	5	5	5	5	5	5	5	5	5	4	5	4	4	5	5	5	5	5	4	5
5	5	5	5	5	5	4	4	5	5	5	5	5	5	5	5	5	5	5	5	5	5	5	4	5	4	4	5	5	5	5	5	5	5
5	5	5	5	3	3	5	5	5	5	5	4	4	4	5	4	3	5	4	4	4	4	4	5	5	5	5	5	5	5	5	5	3	5
5	5	5	5	5	5	5	5	5	5	5	5	5	5	5	5	5	5	5	5	5	5	5	3	5	3	3	5	4	5	5	5	5	5
4	4	4	4	4	4	1	1	5	5	5	5	5	5	5	5	5	5	5	5	5	5	5	4	5	4	4	5	4	4	4	4	5	5
3	3	3	4	3	3	4	4	2	2	2	3	3	3	3	2	3	3	4	3	2	2	2	3	2	3	3	2	3	1	1	1	2	2
4	4	4	5	5	5	5	5	5	5	5	4	4	4	5	5	4	5	4	4	5	5	5	5	5	5	5	5	5	5	5	5	5	5
5	5	5	5	5	5	5	5	5	5	5	5	5	5	5	5	5	5	5	5	5	5	5	5	5	5	5	5	5	5	5	5	5	5
5	5	5	5	5	5	5	5	3	3	3	5	5	5	5	5	5	5	5	5	5	5	5	5	5	5	5	5	5	5	5	5	5	3
5	5	5	5	5	5	5	5	5	5	5	5	5	5	5	5	5	5	5	5	5	5	5	4	5	4	4	5	5	5	5	5	5	5
5	5	5	4	5	5	5	5	3	3	3	4	4	4	4	4	4	4	4	5	4	4	4	4	5	4	4	5	5	5	5	5	3	3
4	4	4	3	4	4	3	3	3	3	3	4	4	4	4	3	4	4	3	4	3	3	3	3	4	3	3	4	4	4	4	4	3	3
4	4	4	5	4	4	5	5	5	5	5	5	5	5	5	4	5	5	5	5	4	5	5	5	4	5	5	4	5	5	5	5	4	5
5	5	5	5	5	5	5	5	5	5	5	3	3	3	3	3	3	3	3	3	3	4	4	3	3	3	3	3	4	5	5	5	5	5
3	3	3	4	3	3	4	4	5	5	5	4	4	4	5	4	5	5	5	5	4	5	5	2	4	2	2	4	4	5	5	5	5	5
4	4	4	4	4	4	4	4	4	4	4	4	4	4	4	4	4	4	4	3	4	4	4	3	4	3	3	4	4	5	5	5	4	4
5	5	5	5	5	5	4	4	5	5	5	5	5	5	5	5	5	5	5	5	5	5	5	4	5	4	4	5	5	5	5	5	5	5
4	4	3	4	3	3	5	5	4	4	4	3	3	3	4	3	3	4	4	4	3	4	4	4	4	4	4	4	4	4	4	4	4	4
5	5	5	5	5	5	5	5	5	5	5	5	5	5	5	5	5	5	5	5	5	5	5	4	5	4	4	5	5	5	5	5	5	5
5	5	5	5	5	5	5	5	3	3	3	5	5	5	5	5	5	5	5	5	5	5	5	5	5	5	5	5	5	5	5	5	5	3
5	5	5	5	5	5	5	5	5	5	5	5	5	5	5	5	5	5	5	5	5	5	5	5	5	5	5	5	5	5	5	5	5	5
5	5	5	5	5	5	5	5	5	5	5	5	5	5	5	5	5	5	5	5	5	5	5	5	5	5	5	5	5	5	5	5	5	5
5	5	5	3	4	4	5	5	4	4	4	4	4	4	4	4	4	4	5	4	4	5	5	5	4	5	5	4	4	4	4	4	2	4
5	5	5	5	5	5	5	5	5	5	5	4	4	4	5	4	5	5	4	4	4	5	5	4	5	4	4	5	4	5	5	5	5	5
5	5	5	5	5	5	5	5	5	5	5	5	5	5	5	5	5	5	4	5	5	5	5	5	5	5	5	5	5	5	5	5	5	5
5	5	5	5	5	5	5	5	5	5	5	5	5	5	5	5	5	5	5	5	5	5	5	5	5	5	5	5	5	5	5	5	5	5
5	5	5	5	4	4	4	4	4	4	4	4	4	4	5	4	4	5	4	4	4	4	4	5	4	5	5	4	5	5	5	5	5	4
5	5	5	5	5	5	4	4	5	5	5	5	5	5	5	5	5	5	5	5	5	5	5	4	5	4	4	5	5	5	5	5	5	5
5	5	5	5	4	4	4	4	3	3	3	4	4	4	5	5	5	5	5	5	5	5	5	4	5	4	4	5	4	5	5	5	5	3
5	5	5	5	5	5	5	5	5	5	5	4	4	4	5	5	5	5	5	5	5	5	5	4	5	4	4	5	4	5	5	5	5	5
5	5	5	5	5	5	5	5	5	5	5	5	5	5	5	5	5	5	5	5	5	5	5	4	5	4	4	5	5	5	5	5	4	5
5	5	5	5	5	5	5	5	5	5	5	5	5	5	5	5	5	5	5	5	5	5	5	5	5	5	5	5	5	5	5	5	5	5
5	5	5	5	5	5	4	4	5	5	5	5	5	5	5	5	5	5	5	5	5	5	5	5	5	5	5	5	5	5	5	5	5	5
5	5	5	5	5	5	4	4	5	5	5	5	5	5	5	5	5	5	5	5	5	5	5	5	5	5	5	5	5	5	5	5	5	5
5	5	5	5	5	5	5	5	5	5	5	5	5	5	5	5	5	5	5	5	5	5	5	5	5	5	5	5	5	5	5	5	5	5
5	5	5	5	5	5	5	5	5	5	5	5	5	5	5	5	5	5	5	5	5	5	5	5	5	5	5	5	5	5	5	5	4	5
5	5	5	5	5	5	5	5	5	5	5	5	5	5	5	5	5	5	5	5	5	5	5	5	5	5	5	5	5	5	5	5	5	5
5	5	5	5	5	5	5	5	5	5	5	5	5	5	5	5	5	5	5	5	5	5	5	5	5	5	5	5	5	5	5	5	5	5
5	5	5	5	5	5	5	5	3	3	3	5	5	5	5	5	4	5	5	5	5	4	4	3	5	3	3	5	5	4	4	4	5	3
5	5	5	5	5	5	5	5	5	5	5	5	5	5	5	5	5	5	5	5	5	5	5	5	5	5	5	5	5	5	5	5	4	5
5	5	5	5	5	5	5	5	5	5	5	5	5	5	5	5	5	5	5	5	5	5	5	3	5	3	3	5	5	5	5	5	5	5
5	5	5	5	5	5	5	5	5	5	5	5	5	5	5	5	5	5	5	5	5	5	5	5	5	5	5	5	5	5	5	5	5	5
5	5	5	5	5	5	5	5	5	5	5	5	5	5	5	5	5	5	5	5	5	5	5	5	5	5	5	5	5	5	5	5	5	5
4	4	4	4	4	4	4	4	4	4	4	4	4	4	4	4	5	4	4	5	4	5	5	4	5	4	4	5	3	4	4	4	4	4
5	5	5	5	5	5	5	5	5	5	5	5	5	5	5	5	5	5	5	5	5	5	5	5	5	5	5	5	5	5	5	5	5	5
5	5	5	5	5	5	5	5	5	5	5	5	5	5	5	5	5	5	5	5	5	5	5	5	5	5	5	5	5	5	5	5	5	5
5	5	5	5	5	5	5	5	5	5	5	5	5	5	5	5	5	5	5	5	5	5	5	4	5	4	4	5	5	5	5	5	5	5
5	5	5	5	5	5	5	5	5	5	5	5	5	5	5	5	5	5	5	5	5	5	5	5	5	5	5	5	5	5	5	5	5	5
5	5	5	5	5	5	4	4	5	5	5	5	5	5	5	5	5	5	5	5	5	5	5	4	5	4	4	5	4	5	5	5	5	5
4	4	5	4	4	4	5	5	3	3	3	5	5	5	5	5	5	5	5	5	5	5	5	4	5	4	4	5	5	5	5	5	4	3
5	5	4	4	4	4	4	4	4	4	4	4	4	4	4	4	4	4	4	4	4	4	4	3	4	3	3	4	4	4	4	4	4	4
5	5	5	5	5	5	5	5	5	5	5	5	5	5	5	5	5	5	5	5	5	5	5	5	5	5	5	5	5	5	5	5	5	5
5	5	5	5	5	5	5	5	5	5	5	5	5	5	5	5	5	5	5	5	5	5	5	5	5	5	5	5	5	5	5	5	5	5
5	5	5	5	5	5	5	5	5	5	5	5	5	5	5	5	5	5	5	5	5	5	5	5	5	5	5	5	5	5	5	5	5	5
5	5	5	5	5	5	5	5	5	5	5	5	5	5	5	5	5	5	5	5	5	5	5	5	5	5	5	5	5	5	5	5	5	5
5	5	5	5	5	5	5	5	5	5	5	5	5	5	5	5	5	5	5	5	5	5	5	4	5	4	4	5	5	5	5	5	5	5
5	5	5	5	5	5	4	4	5	5	5	5	5	5	5	5	5	5	5	5	5	5	5	4	5	4	4	5	4	5	5	5	5	5
5	5	5	5	4	4	5	5	5	5	5	5	5	5	5	5	4	5	5	5	5	5	5	5	5	5	5	5	5	5	5	5	5	5
5	5	5	5	5	5	5	5	5	5	5	5	5	5	5	5	5	5	5	5	5	5	5	5	5	5	5	5	5	5	5	5	5	5
5	5	4	5	5	5	4	4	5	5	5	5	5	5	5	5	5	5	5	5	5	5	5	4	5	4	4	5	4	5	5	5	5	4
5	5	5	5	5	5	4	4	3	3	3	3	3	3	3	3	3	3	3	3	3	3	3	4	4	4	4	4	5	5	5	5	5	5
5	5	5	5	5	5	5	5	4	4	4	5	5	5	5	5	4	5	5	5	5	5	5	5	5	5	5	5	5	5	5	5	5	5
5	5	5	5	5	5	5	5	4	4	4	4	4	4	5	5	5	5	5	4	5	5	5	5	5	5	5	5	5	5	5	5	5	5
5	5	5	5	5	5	5	5	5	5	5	4	4	4	4	4	5	4	5	5	4	5	5	5	4	5	5	4	5	4	4	4	4	5
4	4	4	4	4	4	3	3	3	3	3	4	4	4	3	5	3	3	4	3	5	5	5	3	4	3	3	4	3	5	5	5	3	3
5	5	4	4	5	5	5	5	4	4	4	4	4	4	5	5	4	5	5	4	5	5	5	4	5	4	4	5	5	5	5	5	5	5
5	5	5	5	5	5	5	5	5	5	5	5	5	5	5	5	5	5	5	5	5	5	5	5	5	5	5	5	5	5	5	5	5	5
5	5	5	5	5	5	5	5	5	5	5	5	5	5	5	5	5	5	5	5	5	5	5	4	5	4	4	5	5	5	5	5	5	5
5	5	5	5	5	5	5	5	5	5	5	5	5	5	5	5	5	5	5	5	5	5	5	5	4	5	5	4	5	5	5	5	5	4
4	4	4	4	5	5	4	4	4	4	4	4	4	4	4	5	4	4	5	4	5	4	4	4	5	4	4	5	4	4	4	4	4	3
5	5	5	5	5	5	5	5	5	5	5	5	5	5	5	5	5	5	5	5	5	5	5	4	5	4	4	5	5	5	5	5	5	5
5	5	5	5	5	5	5	5	5	5	5	5	5	5	5	5	5	5	5	5	5	5	5	5	5	5	5	5	5	5	5	5	5	5
5	5	5	5	4	4	5	5	4	4	4	4	4	4	4	4	4	4	5	4	4	4	4	5	5	5	5	5	5	5	5	5	5	5
5	5	5	4	4	4	4	4	4	4	4	5	5	5	4	4	4	4	5	5	4	5	5	4	4	4	4	4	4	5	5	5	4	4
5	5	5	5	4	4	5	5	5	5	5	5	5	5	5	5	5	5	5	5	5	5	5	5	5	5	5	5	5	5	5	5	4	4
4	4	5	4	3	3	4	4	4	4	4	3	3	3	4	5	4	4	4	5	5	3	3	3	4	3	3	4	3	3	3	3	3	3
5	5	5	5	5	5	5	5	5	5	5	5	5	5	5	5	5	5	5	5	5	5	5	4	5	4	4	5	5	5	5	5	5	5
3	3	4	5	3	3	3	3	4	4	4	5	5	5	5	4	5	5	5	5	4	5	5	3	3	3	3	3	3	3	3	3	3	3
5	5	5	5	5	5	5	5	5	5	5	5	5	5	5	5	5	5	5	5	5	5	5	5	5	5	5	5	5	5	5	5	5	5
5	5	5	5	5	5	5	5	5	5	5	4	4	4	5	5	5	5	5	4	5	5	5	5	5	5	5	5	5	5	5	5	5	5
5	5	5	4	5	5	4	4	4	4	4	5	5	5	4	4	4	4	5	4	4	5	5	4	4	4	4	4	5	4	4	4	4	4
4	4	4	4	3	3	4	4	4	4	4	4	4	4	5	4	4	5	4	5	4	4	4	4	4	4	4	4	4	4	4	4	4	4
5	5	5	5	5	5	5	5	5	5	5	5	5	5	5	5	5	5	5	5	5	5	5	5	5	5	5	5	5	5	5	5	5	5
5	5	5	5	5	5	5	5	5	5	5	5	5	5	5	5	5	5	5	5	5	5	5	5	5	5	5	5	5	5	5	5	5	4
4	4	5	3	2	2	3	3	3	3	3	5	5	5	4	4	4	4	5	3	4	5	5	3	2	3	3	2	2	3	3	3	2	3
5	5	5	5	5	5	5	5	5	5	5	4	4	4	5	5	5	5	4	5	5	4	4	5	5	5	5	5	5	5	5	5	5	5
4	4	4	5	4	4	4	4	4	4	4	4	4	4	5	4	4	5	4	4	4	4	4	4	4	4	4	4	5	4	4	4	4	4
5	5	5	5	4	4	5	5	5	5	5	5	5	5	5	5	5	5	5	5	5	5	5	5	5	5	5	5	5	5	5	5	5	5
4	4	4	5	4	4	5	5	5	5	5	5	5	5	5	5	5	5	5	5	5	5	5	5	5	5	5	5	4	5	5	5	5	5
5	5	5	5	5	5	5	5	5	5	5	5	5	5	5	5	5	5	5	5	5	5	5	5	5	5	5	5	5	5	5	5	5	5
5	5	4	5	4	4	4	4	4	4	4	4	4	4	4	4	4	4	4	4	4	5	5	4	5	4	4	5	4	4	4	4	4	4
3	3	5	4	4	4	4	4	4	4	4	4	4	4	4	5	5	4	4	5	5	4	4	5	5	5	5	5	5	4	4	4	5	4
4	4	5	4	4	4	5	5	5	5	5	5	5	5	5	5	4	5	5	5	5	5	5	4	5	4	4	5	4	5	5	5	5	4
5	5	5	5	5	5	5	5	5	5	5	5	5	5	5	5	5	5	5	5	5	5	5	5	5	5	5	5	5	5	5	5	5	4
5	3	5	5	4	4	4	4	4	4	4	5	5	5	5	4	5	5	5	5	4	5	5	3	4	3	3	4	3	4	4	4	5	4
4	5	5	5	4	4	5	5	5	5	5	4	4	4	4	5	4	4	5	5	5	5	5	5	5	5	5	5	5	4	4	4	5	4
3	3	5	3	3	3	4	4	3	3	3	4	4	4	5	4	5	5	5	5	4	4	4	5	4	5	5	4	4	4	4	4	4	4
4	4	4	4	4	4	4	4	4	4	4	4	4	4	4	5	4	4	4	4	5	4	4	5	4	5	5	4	4	4	4	4	5	4
4	5	5	5	4	4	5	5	5	5	5	4	4	4	5	5	5	5	5	5	5	5	5	5	5	5	5	5	5	5	5	5	5	5
4	5	5	5	4	4	5	5	5	5	5	5	5	5	5	5	5	5	5	5	5	5	5	5	5	5	5	5	5	5	5	5	4	5
5	4	5	5	5	5	5	5	5	5	5	5	5	5	5	5	5	5	5	5	5	5	5	5	5	5	5	5	5	5	5	5	5	3
5	5	5	5	5	5	5	5	5	5	5	5	5	5	5	5	5	5	5	5	5	5	5	5	5	5	5	5	5	5	5	5	5	5
5	5	5	5	5	5	5	5	5	5	5	5	5	5	5	5	5	5	5	5	5	5	5	5	5	5	5	5	5	5	5	5	5	5
5	5	5	5	5	5	5	5	5	5	5	5	5	5	5	5	5	5	5	5	5	5	5	5	5	5	5	5	5	5	5	5	5	5
5	4	5	5	5	5	5	5	5	5	5	5	5	5	5	5	5	5	5	5	5	5	5	5	5	5	5	5	5	5	5	5	5	5
4	4	5	5	5	5	5	5	5	5	5	5	5	5	5	5	5	5	5	5	5	5	5	5	5	5	5	5	5	5	5	5	5	4
4	3	4	3	3	3	4	4	3	3	3	2	2	2	3	2	3	3	4	3	2	2	2	4	3	4	4	3	5	4	4	4	4	4
4	4	4	4	4	4	5	5	4	4	4	4	4	4	5	4	4	5	5	5	4	4	4	5	4	5	5	4	4	5	5	5	5	5
5	5	5	5	5	5	5	5	5	5	5	5	5	5	5	5	5	5	5	5	5	5	5	5	5	5	5	5	5	5	5	5	5	4
3	5	5	5	4	4	5	5	5	5	5	5	5	5	5	5	5	5	5	5	5	5	5	5	5	5	5	5	4	5	5	5	5	5
4	4	4	5	5	5	4	4	4	4	4	5	5	5	5	5	5	5	5	5	5	5	5	4	4	4	4	4	4	5	5	5	5	5
4	5	5	4	5	5	5	5	4	4	4	3	3	3	4	4	4	4	4	3	4	4	4	5	4	5	5	4	5	5	5	5	5	4
4	4	5	5	5	5	5	5	4	4	4	5	5	5	5	5	5	5	5	5	5	5	5	4	5	4	4	5	5	5	5	5	5	5
4	5	5	4	5	5	5	5	5	5	5	5	5	5	5	5	5	5	5	5	5	5	5	5	5	5	5	5	5	5	5	5	5	5
4	5	5	2	3	3	4	4	4	4	4	5	5	5	3	4	3	3	5	3	4	5	5	2	4	2	2	4	3	5	5	5	4	5
5	5	5	5	5	5	5	5	5	5	5	5	5	5	5	5	5	5	5	5	5	5	5	5	5	5	5	5	5	5	5	5	5	4
4	4	4	5	4	4	4	4	4	4	4	4	4	4	4	4	4	4	4	4	4	4	4	4	4	4	4	4	4	5	5	5	4	5
5	3	5	5	5	5	5	5	5	5	5	5	5	5	5	5	5	5	5	5	5	5	5	4	5	4	4	5	4	4	4	4	3	4
5	5	5	5	5	5	5	5	5	5	5	5	5	5	5	5	5	5	5	5	5	5	5	5	5	5	5	5	5	5	5	5	5	5
5	4	5	5	5	5	5	5	5	5	5	4	4	4	5	5	5	5	5	5	5	5	5	5	5	5	5	5	5	5	5	5	5	5
5	5	5	5	5	5	5	5	5	5	5	4	4	4	5	5	5	5	5	5	5	5	5	5	5	5	5	5	5	5	5	5	5	5
5	5	5	4	5	5	5	5	5	5	5	5	5	5	5	5	5	5	5	4	5	5	5	5	5	5	5	5	5	5	5	5	5	5
4	5	5	5	4	4	4	4	4	4	4	5	5	5	5	4	5	5	5	5	4	5	5	4	4	4	4	4	4	5	5	5	4	5
3	3	5	3	3	3	4	4	3	3	3	4	4	4	5	5	5	5	5	5	5	5	5	5	5	5	5	5	5	5	5	5	5	4
5	5	5	4	4	5	5	5	5	4	4	4	5	5	5	5	5	5	5	5	5	4	4	5	5	5	5	5	5	5	4	4	5	5
5	5	5	4	4	5	4	5	5	4	5	4	4	5	5	5	4	5	4	5	5	5	5	5	5	5	5	5	5	5	4	4	5	5
5	5	5	5	5	5	4	5	5	4	5	4	5	4	5	5	5	5	5	5	5	4	4	5	5	5	5	5	4	5	4	4	5	5
5	5	5	5	5	5	5	5	3	4	5	4	5	5	5	5	5	5	5	5	5	5	5	5	5	5	5	5	5	5	4	4	5	5
5	5	5	4	4	4	5	5	5	4	5	4	5	5	5	4	5	5	5	5	5	5	5	5	5	5	5	5	5	5	4	4	5	5
5	5	5	4	4	5	5	5	4	4	5	4	5	5	5	5	4	5	5	5	5	5	5	5	5	5	5	5	5	5	4	4	5	5
3	3	5	3	3	5	5	5	5	4	5	4	5	5	5	5	5	4	5	5	5	5	5	5	5	5	5	5	5	5	4	4	5	5
4	4	5	5	5	5	5	5	4	4	5	4	5	5	5	5	5	4	5	5	5	4	4	5	5	5	5	5	5	5	4	4	5	5
5	5	4	5	5	5	5	5	5	4	5	4	5	5	5	4	4	5	4	4	4	5	5	5	5	5	5	5	5	5	4	4	5	5
4	4	5	3	3	5	5	5	5	5	5	4	5	5	5	5	5	5	5	5	4	5	5	4	5	4	4	5	5	5	4	4	5	5
5	5	5	5	5	5	5	5	4	4	4	4	5	5	5	5	4	4	4	5	5	4	5	3	5	3	3	5	5	5	4	4	5	5
5	5	5	5	5	5	5	5	5	5	5	4	5	5	5	5	5	5	5	5	5	4	4	5	5	5	5	5	5	5	4	4	5	5
4	4	5	3	3	5	5	5	5	5	5	4	5	5	5	5	5	5	5	5	5	5	5	4	5	5	5	5	5	5	4	4	5	5
4	4	5	5	5	5	5	5	4	4	4	4	5	5	5	5	5	5	5	5	5	5	5	5	4	5	5	5	5	5	4	4	5	5
4	3	4	3	3	3	4	4	3	3	3	2	2	2	3	2	3	3	4	3	2	2	2	4	3	4	4	3	5	4	4	4	4	4
4	4	4	4	4	4	5	5	4	4	4	4	4	4	5	4	4	5	5	5	4	4	4	5	4	5	5	4	4	5	5	5	5	5
5	5	5	5	5	5	5	5	5	5	5	5	5	5	5	5	5	5	5	5	5	5	5	5	5	5	5	5	5	5	5	5	5	4
3	5	5	5	4	4	5	5	5	5	5	5	5	5	5	5	5	5	5	5	5	5	5	5	5	5	5	5	4	5	5	5	5	5
4	4	4	5	5	5	4	4	4	4	4	5	5	5	5	5	5	5	5	5	5	5	5	4	4	4	4	4	4	5	5	5	5	5
4	5	5	4	5	5	5	5	4	4	4	3	3	3	4	4	4	4	4	3	4	4	4	5	4	5	5	4	5	5	5	5	5	4
4	4	4	4	5	5	4	4	4	4	4	4	4	4	4	5	4	4	5	4	5	4	4	4	5	4	4	5	4	4	4	4	4	3
5	5	5	5	5	5	5	5	5	5	5	5	5	5	5	5	5	5	5	5	5	5	5	4	5	4	4	5	5	5	5	5	5	5
5	5	5	5	5	5	5	5	5	5	5	5	5	5	5	5	5	5	5	5	5	5	5	5	5	5	5	5	5	5	5	5	5	5
5	5	5	5	4	4	5	5	4	4	4	4	4	4	4	4	4	4	5	4	4	4	4	5	5	5	5	5	5	5	5	5	5	5
5	5	5	4	4	4	4	4	4	4	4	5	5	5	4	4	4	4	5	5	4	5	5	4	4	4	4	4	4	5	5	5	4	4
5	5	5	5	4	4	5	5	5	5	5	5	5	5	5	5	5	5	5	5	5	5	5	5	5	5	5	5	5	5	5	5	4	4
4	4	5	4	3	3	4	4	4	4	4	3	3	3	4	5	4	4	4	5	5	3	3	3	4	3	3	4	3	3	3	3	3	3
5	5	5	5	5	5	5	5	5	5	5	5	5	5	5	5	5	5	5	5	5	5	5	4	5	4	4	5	5	5	5	5	5	5
3	3	4	5	3	3	3	3	4	4	4	5	5	5	5	4	5	5	5	5	4	5	5	3	3	3	3	3	3	3	3	3	3	3
5	5	5	5	5	5	5	5	5	5	5	5	5	5	5	5	5	5	5	5	5	5	5	5	5	5	5	5	5	5	5	5	5	5
5	5	5	5	5	5	5	5	5	5	5	4	4	4	5	5	5	5	5	4	5	5	5	5	5	5	5	5	5	5	5	5	5	5
5	5	5	4	5	5	4	4	4	4	4	5	5	5	4	4	4	4	5	4	4	5	5	4	4	4	4	4	5	4	4	4	4	4
4	4	4	4	3	3	4	4	4	4	4	4	4	4	5	4	4	5	4	5	4	4	4	4	4	4	4	4	4	4	4	4	4	4
5	5	5	5	5	5	5	5	5	5	5	5	5	5	5	5	5	5	5	5	5	5	5	5	5	5	5	5	5	5	5	5	5	5
5	5	5	5	5	5	5	5	5	5	5	5	5	5	5	5	5	5	5	5	5	5	5	5	5	5	5	5	5	5	5	5	5	4
4	4	5	3	2	2	3	3	3	3	3	5	5	5	4	4	4	4	5	3	4	5	5	3	2	3	3	2	2	3	3	3	2	3
5	5	5	5	5	5	5	5	5	5	5	4	4	4	5	5	5	5	4	5	5	4	4	5	5	5	5	5	5	5	5	5	5	5
4	4	4	5	4	4	4	4	4	4	4	4	4	4	5	4	4	5	4	4	4	4	4	4	4	4	4	4	5	4	4	4	4	4
5	5	5	5	4	4	5	5	5	5	5	5	5	5	5	5	5	5	5	5	5	5	5	5	5	5	5	5	5	5	5	5	5	5
4	4	4	5	4	4	5	5	5	5	5	5	5	5	5	5	5	5	5	5	5	5	5	5	5	5	5	5	4	5	5	5	5	5
5	5	5	5	5	5	5	5	5	5	5	5	5	5	5	5	5	5	5	5	5	5	5	5	5	5	5	5	5	5	5	5	5	5
5	5	4	5	4	4	4	4	4	4	4	4	4	4	4	4	4	4	4	4	4	5	5	4	5	4	4	5	4	4	4	4	4	4
3	3	5	4	4	4	4	4	4	4	4	4	4	4	4	5	5	4	4	5	5	4	4	5	5	5	5	5	5	4	4	4	5	4
4	4	5	4	4	4	5	5	5	5	5	5	5	5	5	5	4	5	5	5	5	5	5	4	5	4	4	5	4	5	5	5	5	4
5	5	5	5	5	5	5	5	5	5	5	5	5	5	5	5	5	5	5	5	5	5	5	5	5	5	5	5	5	5	5	5	5	4
5	3	5	5	4	4	4	4	4	4	4	5	5	5	5	4	5	5	5	5	4	5	5	3	4	3	3	4	3	4	4	4	5	4
4	5	5	5	4	4	5	5	5	5	5	4	4	4	4	5	4	4	5	5	5	5	5	5	5	5	5	5	5	4	4	4	5	4
3	3	5	3	3	3	4	4	3	3	3	4	4	4	5	4	5	5	5	5	4	4	4	5	4	5	5	4	4	4	4	4	4	4
4	4	4	4	4	4	4	4	4	4	4	4	4	4	4	5	4	4	4	4	5	4	4	5	4	5	5	4	4	4	4	4	5	4
4	5	5	5	4	4	5	5	5	5	5	4	4	4	5	5	5	5	5	5	5	5	5	5	5	5	5	5	5	5	5	5	5	5
4	5	5	5	4	4	5	5	5	5	5	5	5	5	5	5	5	5	5	5	5	5	5	5	5	5	5	5	5	5	5	5	4	5
5	4	5	5	5	5	5	5	5	5	5	5	5	5	5	5	5	5	5	5	5	5	5	5	5	5	5	5	5	5	5	5	5	3
5	5	5	5	5	5	5	5	5	5	5	5	5	5	5	5	5	5	5	5	5	5	5	5	5	5	5	5	5	5	5	5	5	5
5	5	5	5	5	5	5	5	5	5	5	5	5	5	5	5	5	5	5	5	5	5	5	5	5	5	5	5	5	5	5	5	5	5
5	5	5	5	5	5	5	5	5	5	5	5	5	5	5	5	5	5	5	5	5	5	5	5	5	5	5	5	5	5	5	5	5	5
5	4	5	5	5	5	5	5	5	5	5	5	5	5	5	5	5	5	5	5	5	5	5	5	5	5	5	5	5	5	5	5	5	5
4	4	5	5	5	5	5	5	5	5	5	5	5	5	5	5	5	5	5	5	5	5	5	5	5	5	5	5	5	5	5	5	5	4
4	3	4	3	3	3	4	4	3	3	3	2	2	2	3	2	3	3	4	3	2	2	2	4	3	4	4	3	5	4	4	4	4	4
4	4	4	4	4	4	5	5	4	4	4	4	4	4	5	4	4	5	5	5	4	4	4	5	4	5	5	4	4	5	5	5	5	5
5	5	5	5	5	5	5	5	5	5	5	5	5	5	5	5	5	5	5	5	5	5	5	5	5	5	5	5	5	5	5	5	5	4
3	5	5	5	4	4	5	5	5	5	5	5	5	5	5	5	5	5	5	5	5	5	5	5	5	5	5	5	4	5	5	5	5	5
4	4	4	5	5	5	4	4	4	4	4	5	5	5	5	5	5	5	5	5	5	5	5	4	4	4	4	4	4	5	5	5	5	5
4	5	5	4	5	5	5	5	4	4	4	3	3	3	4	4	4	4	4	3	4	4	4	5	4	5	5	4	5	5	5	5	5	4
4	4	5	5	5	5	5	5	4	4	4	5	5	5	5	5	5	5	5	5	5	5	5	4	5	4	4	5	5	5	5	5	5	5
4	5	5	4	5	5	5	5	5	5	5	5	5	5	5	5	5	5	5	5	5	5	5	5	5	5	5	5	5	5	5	5	5	5
4	5	5	2	3	3	4	4	4	4	4	5	5	5	3	4	3	3	5	3	4	5	5	2	4	2	2	4	3	5	5	5	4	5
5	5	5	5	5	5	5	5	5	5	5	5	5	5	5	5	5	5	5	5	5	5	5	5	5	5	5	5	5	5	5	5	5	4
4	4	4	5	4	4	4	4	4	4	4	4	4	4	4	4	4	4	4	4	4	4	4	4	4	4	4	4	4	5	5	5	4	5
5	3	5	5	5	5	5	5	5	5	5	5	5	5	5	5	5	5	5	5	5	5	5	4	5	4	4	5	4	4	4	4	3	4
5	5	5	5	5	5	5	5	5	5	5	5	5	5	5	5	5	5	5	5	5	5	5	5	5	5	5	5	5	5	5	5	5	5
5	4	5	5	5	5	5	5	5	5	5	4	4	4	5	5	5	5	5	5	5	5	5	5	5	5	5	5	5	5	5	5	5	5
5	5	5	5	5	5	5	5	5	5	5	4	4	4	5	5	5	5	5	5	5	5	5	5	5	5	5	5	5	5	5	5	5	5
